# Supplementary material for: Neural crest E-cadherin loss drives cleft lip/palate by epigenetic modulation via pro-inflammatory gene–environment interaction
Source: Nat Commun. 2023 May 24;14:2868. doi: 10.1038/s41467-023-38526-1 (PMC10209087; doi:10.1038/s41467-023-38526-1)
Supplement: Supplementary file 3 — Source Data [file 41467_2023_38526_MOESM3_ESM.xlsx]

## Sheet: Figure 1
Figure 1e			Figure 1h
Wild type	ECAD KO		Control	ECAD MO
42.1621	20.7425		120	31
50	14.8554		118	70
37.33	14.5374		115	90
31.68	20.7821		120	27
66.24	23.1634		132	87
46.46	18.164
50.8	26.6666
79.64	22.8972
43.9	19.8579

## Sheet: Figure 2
Figure 2b			Figure 2c			Figure 2g
Control	LPS+ATP		Control	LPS + ATP		LPS+ATP	LPS+ATP+TNFa KD	LPS+ATP	LPS+ATP+TNFR KD
145	47		1	20.4655		51	146	47	150
125	62		1.21982	22.9195		57	155	62	145
134	55		0.79767	14.5126		62	162	55	142
149	59		1.59822	15.1271		48	149	59	165
130	67		1	15.098		65	154	67	158
134	67		1.00159	14.7495		66	134	67	140
144	87		2.01744	14.7059		67	144	87	150
145	87		1	15.2168		53	157	87	158
155	56		3.18361			66	160	56	160
			2.05415
Figure 2j			Figure 2k
Control	LPS + ATP		Control	LPS + ATP
25.5671	6.92526		0.58	0.46
19.9774	14.7955		1.76	0.54
26.0887	2.01681		1.23	0.44
28.098	18.5447		1.28	0.41
19.4958	7.87889		0.87	0.21
19.1718	8.05965		0.78	0.74
39.4876	0.789062		1.6	0.36
35.6935	9.266		1.37	0.48
29.9741	5.208		1.03	0.49
26.6752	9.6		1.1	0.61
19.5257	2.6556		0.81	0.49
32.7313	13.7992		0.99	0.56
27.1718	9.188		0.87	0.37
38.4747	6.06		1.09	0.47
			1.08	0.44
			0.82	0.25
			0.95	0.42
			0.95	0.42
			0.61	0.39
			1.08	0.48
			0.93	0.32
			0.87	0.35
			0.63	0.38
			1.12	0.53

## Sheet: Figure 3
Figure 3c			Figure 3d
Control	LPS + ATP			control					LPS + ATP
15.0319	11.2364		tnfa	1	1.50376	1.25188	0.9835	1.1034	2.05544	3.0352	2.54532	3.1	3.01458
14.2811	12.4114		cdh1	1	1.37121	1.18561	1.4346	1.097	0.460107	0.709829	0.584968	0.53128	0.49873
22.378	9.40931		snai2	1	1.2564	1.1282	1.34	1.1456	1.41304	1.91271	1.66288	1.01276	0.979236
17.1691	17.3561
37.4444	10.9501
30.3893	13.8595
26.6939	11.6816		Figure 3f
23.6031	12.2332
26.7837	15.288		Control	LPS+ATP	LPS+ATP cdh1
28.3306	10.587		120	50	110
28.6391	13.0685		130	55	120
28.2402	10.4221		135	58	135
	14.84		140	70	139
	14.7961		145	69	111
	15.1326		127	59	120

## Sheet: Figure 4
Figure 4b					Figure 4c					Figure 4e
Control	LPS+ATP (l)	ECAD MO (l)	LPS+ATP (l) ECAD MO (l)		Control	LPS + ATP (l)	ECAD MO (l)	LPS + ATP (l) ECAD MO (l)			non-treated									TNFa
200	158	167	51		1.68619	1.68619	1.68619	0.442361		WT	42.1621	50	37.33	31.68	66.24	46.46	50.8	79.64	43.9	13.3426	22	21	19.54	30.29	32.4	32.24	37.87	23.98
198	178	187	48		1.17532	1.77485	0.809236	0.488796		ECAD KO	20.7425	14.8554	14.5374	20.7821	23.1634	18.164	26.6666	22.8972	19.8579	13.3426	2.03	0.71	8.14	10	10.5263	7.39257	12.437	3.98523
189	167	145	52		1.21487	0.827905	0.90913	0.228324
167	160	133	47		1.30375	1.08769	1.07711	0.498814
187	126	177	67
189	167	129	78
195	179	167	88
168	173	157	89
178	168	172	55
150	158	165	102
Figure 4f
	Control							TNF
Wild type	3.33686	4.68573	4.06824	3.48546	3.905	3.15407	4.03459	2.13965	2.39048	3.51484	1.23681	1.648	2.472	2.13508
ECAD KO	1.99314	1.79314	1	1.93356	1.20772	1.57654	1.38001	1.074	0.89	0.821715	0.568522	0.429622	0.649	0.721

## Sheet: Figure 5
Figure 5b
wild type	Wnt1-Cre/Cdh1+/-	Wnt1-Cre/Cdh1-/-	Wnt1-Cre/Cdh1+/- + LPS
344.74	387.41	302.51	309.26
366.97	373.31	288.73	183.86
397.32	366.42	295.44	298.32
345.18	367.64	301.07	299.03
342.92	400.2		294.04
372.06	381.97		292.08
362
400

## Sheet: Figure 6
Figure 6b			Figure 6c
wild type	LPS + ATP			non-treated							TNFa
80	100		WT	38.2284	33.4256	42.3514	38.9082	31.4959	35.5	32.9107	58.2318	51.712	60.2034	38.75	57.9439	61.5	59.3211
85	95		ECAD KO	56.5424	58.0074	62.9359	40.2	30.7837	38	32.3319	55.2274	67.8009	81.4114	79.9077	60.246	80.561	71.5901
90	99
Figure 6e				Figure 6f				Figure 6h
Control	dcas9-DNMT3A	dcas9-DNMT3A + sgRNA		Control	dcas9-DNMT3A	dcas9-DNMT3A + sgRNA		Control	dCa9-DNMT3A	dCas9-DNMT3A sgRNA
78	80	89		1	0.92255	0.430232		132	148	32
72	81	93		1.10795	0.819258	0.528587		128	122	69
67	61	98		1.0753	1.47333	0.652961		130	176	90
65	62	91		0.884472	1.08339	0.636025		140	143	48
80	71	95						152	154	87
89								145	145	52
								167	156	25
								156	134	34
								167	121	56

## Sheet: Figure 7
Figure 7b						Figure 7c						Figure 7e
Control	dCas9-TET	-	dCas9-TET	dCas9-TET sgRNA		Control	dCas9-TET	-	dCas9-TET	dCas9-TET sgRNA		Control	dCa9-TET	LPS+ATP	dCas9-TET LPS+ATP	dCa9-TET sgRNA LPS+ATP
78	62	100	100	72		1	0.999484	0.633872	0.283171	1.6205		152	145	52	58	152
72	65	95	99	81		1.10795	1.26374	0.493198	0.696437	1.0829		148	122	69	82	122
67	75	99	93	61		1.0753	0.937071	0.602005	0.497218	0.823458		130	156	70	90	135
65	87	99.9	97	60		0.884472	1.16497	0.41274	0.426771	0.968459		170	148	48	62	160
80	70	98	89	71								129	155	67	67	145
89			92	63								113	167	35	56	150
				80								130	147	50	66	167
				67								128	168	39	58	148
												156	167	56	59	149

## Sheet: Supp Figure 2
Supp Figure 2b
WT	Wnt1-Cre	Wnt1-Cre Cdh1LoxP
0.17	0.18	0.325
0.166	0.285	0.327
0.162	0.132	0.297
0.195		0.408
0.176		0.466

## Sheet: Supp Figure 3
Supp Figure 3b
Control	ECAD MO	ECAD MO WT	ECAD MO 760 mut	ECAD MO 2351 mut
124	56	120	56	56
115	67	110	43	45
115	89	127	45	67
133	26	137	38	34
114	69	110	66	48

## Sheet: Supp Figure 4
Supp Figure 4a			Supp Figure 4b			Supp Figure 4c
Control	LPS+ATP		Control	TNFa		Control	TNFa
148	51		136	67		135	57
175	52		147	48		122	56
155	45		122	72		158	52
145	47		149	68		147	60
144	59		145	75		155	66
160	55		149	69		157	63
165	75		147	32		159	62
164	28		170	90		165	98
163			166	60			34
			155	102			75

[truncated: 9 more sheets: Supp Figure 5, Supp Figure 6, Supp Figure 7, Supp Figure 8, Supp Figure 9, Supp Figure 10, Supp Figure 11, Supp Figure 12, Supp Figure 13]
